# Supplementary material for: Monitoring of (Leukemia-Specific) Immune Cells in Stages, Treatment Groups and in the Course of Disease and Therapy Contributes to Qualify Antileukemic Potential and Survival in Patients with AML
Source: Int J Mol Sci. 2025 Oct 23;26(21):10336. doi: 10.3390/ijms262110336 (PMC12609274; doi:10.3390/ijms262110336)
Supplement: Supplementary file 1 [file ijms-26-10336-s001.zip]

Archive with 1 entries (1 files):
- ijms-3875505-supplementary.pdf
